# Supplementary material for: Ancient DNA reveals selection acting on genes associated with hypoxia response in pre-Columbian Peruvian Highlanders in the last 8500 years
Source: Sci Rep. 2016 Mar 21;6:23485. doi: 10.1038/srep23485 (PMC4800713; doi:10.1038/srep23485)
Supplement: Supplementary Dataset 1 [file srep23485-s2.xls]

## Sheet: Title
Supplementary Tables
Ancient DNA reveals selection acting on genes associated with hypoxia response in pre-Columbian Peruvian Highlanders in the last 8500 years
Authors: Lars Fehren-Schmitz1*, Lea Georges1,2,
* Corresponding Author
1 UCSC Human Paleogenomics Lab, Department of Anthropology, University of California, Santa Cruz, Santa Cruz, Ca 95064, USA
2 Historical Anthropology and Human Ecology, University Goettingen, Goettingen, D-37073, Germany

## Sheet: Supplementary Table 1
Supplementary Table 1: Genotyping results for the pre-Columbian samples analyzed in this study
Individual	Site	Geographic Group	Period	Coast / Highland	Population	NOS3 (rs1799983)		EGLN1 (rs1769792)		EGLN1 (rs1769813)		mtHaplogroup
AO28	Pernil Alto	Palpa	Middle Archaic	Coast	MArch_C	G	G	A	A	A	A	A2
AO31	Pernil Alto	Palpa	Middle Archaic	Coast	MArch_C	G	T	G	A	A	T	D1
AO33	Pernil Alto	Palpa	Middle Archaic	Coast	MArch_C	G	T	G	A	A	T	D1
AO34	Pernil Alto	Palpa	Middle Archaic	Coast	MArch_C	G	T	G	A	A	A	C1b
AO35	Pernil Alto	Palpa	Middle Archaic	Coast	MArch_C	G	G	A	A	A	T	A2
AO36	Pernil Alto	Palpa	Middle Archaic	Coast	MArch_C	G	T	G	A	A	A	C1b
AO42	Pernil Alto	Palpa	Middle Archaic	Coast	MArch_C	G	T	G	A	A	T	C1b
PL14	La Paloma	Paloma	Middle Archaic	Coast	MArch_C	G	T	A	A	T	A	A2
PL36	La Paloma	Paloma	Middle Archaic	Coast	MArch_C	G	T	G	A	A	T	A2
PL46	La Paloma	Paloma	Middle Archaic	Coast	MArch_C	G	G	A	A	A	T	C1b
PL239	La Paloma	Paloma	Middle Archaic	Coast	MArch_C	T	T	G	A	A	T	B2
PL243	La Paloma	Paloma	Middle Archaic	Coast	MArch_C	G	G	G	A	A	T	C1b
LAU1	Lauricocha	Lauricocha	Early/Middle Archaic	Highlands	MArch_H	G	G	G	A	A	T	A2
LAU5	Lauricocha	Lauricocha	Early/Middle Archaic	Highlands	MArch_H	G	T	G	G	T	T	B2
LAU4	Lauricocha	Lauricocha	Late Archaic	Highlands	LArch_H	G	G	G	G	T	T	A2
LGA2	La Galgada	La Galgada	Late Archaic	Highlands	LArch_H	G	T	G	G	A	A	D1
LGA12	La Galgada	La Galgada	Late Archaic	Highlands	LArch_H	G	T	G	G	A	T	A2
LGA13	La Galgada	La Galgada	Late Archaic	Highlands	LArch_H	G	T	G	G	A	A	B2
LGA19	La Galgada	La Galgada	Late Archaic	Highlands	LArch_H	G	G	G	G	T	T	A2
LGA22	La Galgada	La Galgada	Late Archaic	Highlands	LArch_H	G	G	G	A	A	T	A2
LGA42	La Galgada	La Galgada	Late Archaic	Highlands	LArch_H	G	G	A	A	A	A	A2
LGA30	La Galgada	La Galgada	Late Archaic	Highlands	LArch_H	G	G	G	G	T	T	D1
LGA31	La Galgada	La Galgada	Late Archaic	Highlands	LArch_H	T	T	G	A	T	T	B2
LGA 42	La Galgada	La Galgada	Late Archaic	Highlands	LArch_H	G	G	G	A	A	T	A2
LGA 45	La Galgada	La Galgada	Late Archaic	Highlands	LArch_H	G	T	G	G	A	A	A2
LGA 56	La Galgada	La Galgada	Late Archaic	Highlands	LArch_H	G	T	G	A	A	T	C1b
AO3	Pernil Alto	Palpa	Early Horizon	Coast	EH_C	G	G	G	A	A	A	D1
AO18	Pernil Alto	Palpa	Early Horizon	Coast	EH_C	G	T	A	A	A	A	D1
AO19	Pernil Alto	Palpa	Early Horizon	Coast	EH_C	G	T	A	A	A	A	C1b
JA14	Jauranga	Palpa	Early Horizon	Coast	EH_C	G	T	G	A	A	T	D1
JA29	Jauranga	Palpa	Early Horizon	Coast	EH_C	G	T	A	A	A	T	D1
JA45	Jauranga	Palpa	Early Horizon	Coast	EH_C	G	G	G	A	A	T	D1
JA46	Jauranga	Palpa	Early Horizon	Coast	EH_C	T	T	G	A	A	T	D1
JA48	Jauranga	Palpa	Early Horizon	Coast	EH_C	G	G	G	G	T	T	D1
JA54	Jauranga	Palpa	Early Horizon	Coast	EH_C	G	G	G	A	A	T	D1
JA61	Jauranga	Palpa	Early Horizon	Coast	EH_C	G	T	G	A	A	T	D1
JA64	Jauranga	Palpa	Early Horizon	Coast	EH_C	G	T	G	A	A	T	D1
LAU3	Lauricocha	Lauricocha	Initial Period	Highlands	EH_H	G	G	A	A	A	A	A2
LGA33	La Galgada	La Galgada	Initial Period	Highlands	EH_H	G	G	G	G	A	A	C1b
LGA34	La Galgada	La Galgada	Initial Period	Highlands	EH_H	G	G	G	G	T	T	A2
LGA35	La Galgada	La Galgada	Initial Period	Highlands	EH_H	G	T	A	G	T	T	C1b
LGA36	La Galgada	La Galgada	Initial Period	Highlands	EH_H	G	T	G	A	A	T	D1
AO15	Pernil Alto	Palpa	Early Intermediadte Period	Coast	EIP_C	G	G	A	A	A	A	D1
JA12	Jauranga	Palpa	Early Intermediadte Period	Coast	EIP_C	G	G	G	A	A	T	B2
JA26	Jauranga	Palpa	Early Intermediadte Period	Coast	EIP_C	T	T	A	A	T	T	B2
JA34	Jauranga	Palpa	Early Intermediadte Period	Coast	EIP_C	G	T	A	A	A	T	D1
JA36	Jauranga	Palpa	Early Intermediadte Period	Coast	EIP_C	T	T	G	G	A	T	C1b
JA55	Jauranga	Palpa	Early Intermediadte Period	Coast	EIP_C	T	T	G	A	T	T	D1
MS1	Los Molinos	Palpa	Early Intermediadte Period	Coast	EIP_C	G	T	A	G	A	A	D1
MS12	Los Molinos	Palpa	Early Intermediadte Period	Coast	EIP_C	G	T	G	A	A	T	C1b
MS21	Los Molinos	Palpa	Early Intermediadte Period	Coast	EIP_C	G	G	G	A	A	T	B2
MS26	Los Molinos	Palpa	Early Intermediadte Period	Coast	EIP_C	G	G	A	A	A	T	D1
MS34	Los Molinos	Palpa	Early Intermediadte Period	Coast	EIP_C	G	T	G	G	A	T	C1b
PA1	Hanaq Pacha	Palpa	Early Intermediadte Period	Coast	EIP_C	G	T	A	G	A	A	D1
PA15	Hanaq Pacha	Palpa	Early Intermediadte Period	Coast	EIP_C	G	G	A	A	A	T	C1b
PA17	Hanaq Pacha	Palpa	Early Intermediadte Period	Coast	EIP_C	G	T	G	G	A	A	D1
PA19	Hanaq Pacha	Palpa	Early Intermediadte Period	Coast	EIP_C	G	G	A	A	A	T	C1b
PA20	Hanaq Pacha	Palpa	Early Intermediadte Period	Coast	EIP_C	G	G	A	G	A	A	C1b
TA3	Tranca	Laramate	Middle Horizon	Highlands	MH_H	G	G	A	A	A	A	B2
TA4	Tranca	Laramate	Middle Horizon	Highlands	MH_H	G	G	G	A	A	T	B2
TA5	Tranca	Laramate	Middle Horizon	Highlands	MH_H	G	G	G	A	A	T	B2
TA6	Tranca	Laramate	Middle Horizon	Highlands	MH_H	G	G	A	A	A	A	B2
TA8	Tranca	Laramate	Middle Horizon	Highlands	MH_H	G	G	G	A	A	T	B2
TA12	Tranca	Laramate	Middle Horizon	Highlands	MH_H	G	G	G	A	A	T	D1
TA13	Tranca	Laramate	Middle Horizon	Highlands	MH_H	G	G	G	A	A	T	B2
YA1	Yacotogia	Laramate	Middle Horizon	Highlands	MH_H	G	T	G	A	A	A	B2
YA13	Yacotogia	Laramate	Middle Horizon	Highlands	MH_H	G	G	G	G	T	T	C1b
YA14	Yacotogia	Laramate	Middle Horizon	Highlands	MH_H	G	G	G	A	A	T	B2
YA15	Yacotogia	Laramate	Middle Horizon	Highlands	MH_H	G	T	G	A	A	A	C1b
YA18	Yacotogia	Laramate	Middle Horizon	Highlands	MH_H	G	G	G	G	T	T	A2
YA19	Yacotogia	Laramate	Middle Horizon	Highlands	MH_H	G	G	G	G	T	T	B2
YA20	Yacotogia	Laramate	Middle Horizon	Highlands	MH_H	G	G	G	G	A	A	B2
YA21	Yacotogia	Laramate	Middle Horizon	Highlands	MH_H	G	T	G	G	T	T	B2
YA22	Yacotogia	Laramate	Middle Horizon	Highlands	MH_H	G	T	G	A	A	T	C1b
YA25	Yacotogia	Laramate	Middle Horizon	Highlands	MH_H	G	G	A	A	A	T	C1b
YA28	Yacotogia	Laramate	Middle Horizon	Highlands	MH_H	G	G	G	A	A	T	B2
BC3	Botigiriayocc	Laramate	Late Intermediate Period	Highlands	LIP_H	T	T	G	A	A	T	B2
BC5	Botigiriayocc	Laramate	Late Intermediate Period	Highlands	LIP_H	G	G	A	A	A	A	D1
BC8	Botigiriayocc	Laramate	Late Intermediate Period	Highlands	LIP_H	G	T	G	A	A	T	C1b
BC11	Botigiriayocc	Laramate	Late Intermediate Period	Highlands	LIP_H	G	G	G	A	A	T	C1b
BC12	Botigiriayocc	Laramate	Late Intermediate Period	Highlands	LIP_H	G	G	G	A	A	T	B2
BC13	Botigiriayocc	Laramate	Late Intermediate Period	Highlands	LIP_H	G	G	G	G	A	T	B2
BC14	Botigiriayocc	Laramate	Late Intermediate Period	Highlands	LIP_H	G	G	G	A	A	T	B2
BC15	Botigiriayocc	Laramate	Late Intermediate Period	Highlands	LIP_H	G	G	G	A	A	T	D1
EA2	Pacapaccari	Laramate	Late Intermediate Period	Highlands	LIP_H	G	G	G	G	T	T	B2
EA5	Pacapaccari	Laramate	Late Intermediate Period	Highlands	LIP_H	G	G	A	A	A	A	B2
EA6	Pacapaccari	Laramate	Late Intermediate Period	Highlands	LIP_H	G	G	G	G	T	T	C1b
EA10	Pacapaccari	Laramate	Late Intermediate Period	Highlands	LIP_H	G	G	G	G	T	T	B2
EA12	Pacapaccari	Laramate	Late Intermediate Period	Highlands	LIP_H	G	G	G	G	T	T	C1b
HA1	Huayancalla	Laramate	Late Intermediate Period	Highlands	LIP_H	G	G	G	A	A	T	C1b
HA3	Huayancalla	Laramate	Late Intermediate Period	Highlands	LIP_H	G	G	G	A	A	T	B2
LI1	Layuni	Laramate	Late Intermediate Period	Highlands	LIP_H	G	G	G	A	A	T	C1b
LI2	Layuni	Laramate	Late Intermediate Period	Highlands	LIP_H	G	G	A	A	A	A	D1
LI3	Layuni	Laramate	Late Intermediate Period	Highlands	LIP_H	G	G	A	A	A	A	C1b
LI7	Layuni	Laramate	Late Intermediate Period	Highlands	LIP_H	G	G	G	A	A	T	B2
LI8	Layuni	Laramate	Late Intermediate Period	Highlands	LIP_H	G	G	G	A	A	T	B2
SSN1	San Sebastian	San Sebastian	Late Horizon / Inca	Highlands	LH_H	G	G	G	A	A	T	A2
SSN2	San Sebastian	San Sebastian	Late Horizon / Inca	Highlands	LH_H	G	G	G	A	A	T	B2
SSN3	San Sebastian	San Sebastian	Late Horizon / Inca	Highlands	LH_H	G	G	G	G	T	T	B2
SSN5	San Sebastian	San Sebastian	Late Horizon / Inca	Highlands	LH_H	G	G	A	A	A	A	C1d1
SSN6	San Sebastian	San Sebastian	Late Horizon / Inca	Highlands	LH_H	G	G	G	A	A	T	B2
SSN7	San Sebastian	San Sebastian	Late Horizon / Inca	Highlands	LH_H	G	G	G	A	A	T	D1
SSN8	San Sebastian	San Sebastian	Late Horizon / Inca	Highlands	LH_H	G	G	G	A	A	T	B2
SSN9	San Sebastian	San Sebastian	Late Horizon / Inca	Highlands	LH_H	G	G	G	A	A	T	C1b
SSN13	San Sebastian	San Sebastian	Late Horizon / Inca	Highlands	LH_H	G	G	G	A	T	T	B2
SSN15	San Sebastian	San Sebastian	Late Horizon / Inca	Highlands	LH_H	G	G	G	A	A	T	B2
SSN17	San Sebastian	San Sebastian	Late Horizon / Inca	Highlands	LH_H	G	G	G	A	A	T	B2
SSN18	San Sebastian	San Sebastian	Late Horizon / Inca	Highlands	LH_H	G	G	G	A	A	T	B2
SSN20	San Sebastian	San Sebastian	Late Horizon / Inca	Highlands	LH_H	G	T	G	A	A	T	A2

## Sheet: Supplementary Table 2
Supplementary Table 2: Two-tailed empirical P-values for obtaining the observed frequency changes of the NOS3 and the EGLN1 SNP
NOS3 (rs1799983)
		Effective Population Size (Ne)
		100	500	1000	5000	10000	50000	100000			100	500	1000	5000	10000	50000	100000
selection coefficient (s)	0.02	0.2064	0.3108	0.289	0.0904	0.0236	0	0		0.02	0.1146	0.0326	0.0112	0	0	0	0
	0.017	0.2848	0.4454	0.4722	0.297	0.17	0.0022	0		0.017	0.1682	0.0808	0.0394	0	0	0	0
	0.015	0.3174	0.5486	0.6064	0.5692	0.4662	0.1514	0.0452		0.015	0.2058	0.1338	0.0824	0.0012	0	0	0
	0.012	0.3778	0.7266	0.9202	0.8538	0.7324	0.3522	0.183		0.012	0.2734	0.2968	0.2512	0.0346	0.0056	0	0
	0.011	0.3902	0.7922	0.984	0.6378	0.4816	0.084	0.0156		0.011	0.3394	0.3628	0.3236	0.0894	0.0208	0	0
	0.01	0.4298	0.8636	0.9316	0.4716	0.2816	0.0094	0.0002		0.01	0.343	0.455	0.4406	0.2174	0.101	0.0002	0
	0.009	0.4642	0.9276	0.8218	0.3344	0.1556	0	0		0.009	0.3552	0.5506	0.5788	0.4338	0.2916	0.0268	0.0026
	0.008	0.4808	0.9968	0.7458	0.214	0.0676	0	0		0.008	0.3882	0.6476	0.7992	0.8783	0.6852	0.4468	0.2748
	0.005	0.5742	0.7896	0.4784	0.0372	0.0028	0	0		0.005	0.5082	0.994	0.7594	0.2796	0.115	0.0002	0
	0.003	0.6142	0.6492	0.3242	0.0074	0	0	0		0.003	0.5926	0.7974	0.4822	0.0458	0.003	0	0
	0	0.621	0.4644	0.1688	0.0002	0	0	0		0	0.6573	0.4794	0.1814	0.0008	0	0	0
		Allelic Condition = codominant (h=0.5)									Allelic Condition = recessive (h=0)
EGLN1 (rs1769792)
		Effective Population Size (Ne)
		100	500	1000	5000	10000	50000	100000			100	500	1000	5000	10000	50000	100000			100	500	1000	5000	10000	50000	100000
selection coefficient (s)	0.02	0.7864	0.1096	0.018	0	0	0	0		0.02	0.6231	0.4832	0.2786	0.0104	0.0006	0	0		0.02	0.6242	0.0372	0.0022	0	0	0	0
	0.017	0.8772	0.2212	0.0704	0	0	0	0		0.017	0.7998	0.6184	0.4458	0.0666	0.0068	0	0		0.017	0.7188	0.0898	0.0136	0	0	0	0
	0.015	0.9478	0.3392	0.1478	0.0006	0	0	0		0.015	0.8884	0.7496	0.5958	0.1756	0.0526	0	0		0.015	0.8202	0.1658	0.0378	0	0	0	0
	0.012	0.9302	0.568	0.3658	0.033	0.002	0	0		0.012	0.8214	0.9248	0.8326	0.536	0.3694	0.044	0.006		0.012	0.9034	0.3758	0.1634	0.0002	0	0	0
	0.011	0.897	0.673	0.4792	0.0862	0.015	0	0		0.011	0.7822	0.9702	0.9342	0.7492	0.6186	0.2408	0.101		0.011	0.9526	0.4566	0.2346	0.0042	0	0	0
	0.01	0.844	0.7588	0.6024	0.1918	0.0654	0	0		0.01	0.767	0.9322	0.977	0.9482	0.9066	0.7654	0.6858		0.01	0.9184	0.5388	0.3452	0.0222	0.0014	0	0
	0.009	0.822	0.862	0.7362	0.3806	0.21	0.0034	0		0.009	0.734	0.8754	0.879	0.834	0.7748	0.5482	0.387		0.009	0.8906	0.6428	0.4808	0.0862	0.0114	0	0
	0.008	0.7804	0.9626	0.8996	0.6492	0.5158	0.1356	0.0352		0.008	0.7028	0.7888	0.7898	0.6116	0.4748	0.1338	0.032		0.008	0.8344	0.773	0.6292	0.2104	0.0698	0	0
	0.005	0.6568	0.7162	0.6568	0.4016	0.238	0.0126	0		0.005	0.631	0.6028	0.5248	0.1534	0.0516	0.0002	0		0.005	0.6778	0.8346	0.9926	0.8324	0.721	0.3766	0.1938
	0.003	0.5938	0.5308	0.4062	0.0902	0.0204	0	0		0.003	0.5718	0.4636	0.3478	0.0404	0.005	0	0		0.003	0.6002	0.5904	0.5016	0.1608	0.052	0.0002	0
	0	0.502	0.3124	0.1744	0.0026	0	0	0		0	0.4978	0.3064	0.173	0.003	0	0	0		0	0.499	0.3066	0.1706	0.0036	0	0	0
		Allelic Condition = codominant (h=0.5)									Allelic Condition = dominant (h=1)									Allelic Condition = recessive (h=0)

## Sheet: Supplementary Table 3
Supplementary Table 3. PCR Primer Sequences used for the main PCR and the SBE PCR
	Primer Name	Primer Sequence 5' - 3'	Product Length
PCR	NOS3_up	CACGGCTGGACCCCAGGA
	NOS3_lo	TCGGGGGGCAGAAGGAAGAGT	95 bp
	EGLN1_rs1769792_up	TGAGGACTGGAAGAAATTCACAGATAGAG
	EGLN1_rs1769792_lo	TTTAACCCCTGTAGAGGAAGAGTGTTCAG	86 bp
	EGLN1_rs1769813_up	GCCACCTGAGAAACCCAAGTATTCAT
	EGLN1_rs1769813_lo	TTAAGAGTGCACCAGTTGCAGTAGTAGAAG	92 bp
SBE_PCR	NOS3_f	a(x6)CTGCTGCAGGCCCCAGATGA
	EGLN1_rs1769792_f	a(x7)CCAAGTATTCATCCTGGTCAATG
	EGLN1_rs1769813_f	a(x9)GATAGAGAAAATTAACGAACTTGGAG
